# Supplementary material for: An ensemble method for prediction of phage-based therapy against bacterial infections
Source: Front Microbiol. 2023 Mar 23;14:1148579. doi: 10.3389/fmicb.2023.1148579 (PMC10076811; doi:10.3389/fmicb.2023.1148579)
Supplement: Supplementary file 1 [file Table_1.XLSX]

## Sheet: Table S1
	Supplementar Table S1 : Prediction of taxonomical levels using alignment-based models on original test dataset at different e-values
	E-value	Method	Cov (%)	Taxonomic Level
				Genus		Family		Order		Class		Phylum
				PCP (%)	Acc (%)	PCP (%)	Acc (%)	PCP (%)	Acc (%)	PCP (%)	Acc (%)	PCP (%)	Acc (%)
	1e-06	BLASTHost	45.8276	60.6	27.77	72.69	33.31	82.09	37.62	90.45	41.45	96.57	44.25
		BLASTPhage	63.5431	67.81	43.09	82.99	52.74	89.88	57.11	93	59.1	96.12	61.08
		CRISPRPred	23.1874	85.84	19.9	92.63	21.48	94.1	21.82	95.58	22.16	97.35	22.57
	1e-05	BLASTHost	48.9056	60.14	29.41	71.89	35.16	81.26	39.74	90.07	44.05	95.94	46.92
		BLASTPhage	65.1163	66.39	43.23	81.41	53.01	88.66	57.73	92.12	59.99	95.48	62.18
		CRISPRPred	38.5773	71.63	27.63	85.64	33.04	91.13	35.16	95.74	36.94	98.05	37.82
	0.0001	BLASTHost	53.6936	59.87	32.15	70.96	38.1	81.02	43.5	89.3	47.95	95.41	51.23
		BLASTPhage	68.6731	63.84	43.84	78.98	54.24	86.75	59.58	91.14	62.59	95.32	65.46
		CRISPRPred	52.1204	66.27	34.54	80.18	41.79	88.19	45.96	94.09	49.04	97.64	50.89
	0.001	BLASTHost	59.5759	56.26	33.52	67.51	40.22	78.87	46.99	88.17	52.53	94.26	56.16
		BLASTPhage	71.6826	61.64	44.19	76.43	54.79	84.45	60.53	89.31	64.02	93.8	67.24
		CRISPRPred	62.3119	60.15	37.48	73.77	45.96	83.97	52.33	90.78	56.57	94.84	59.1
	0.01	BLASTHost	68.3995	51	34.88	61.9	42.34	72.8	49.79	83.4	57.05	91.8	62.79
		BLASTPhage	77.4966	58.34	45.21	72.64	56.29	81.11	62.86	87.11	67.51	91.88	71.2
		CRISPRPred	74.0082	53.33	39.47	67.01	49.59	78.28	57.93	86.88	64.3	91.77	67.92
	0.1	BLASTHost	68.5363	50.9	34.88	61.78	42.34	72.65	49.79	83.23	57.05	91.72	62.86
		BLASTPhage	77.4966	58.34	45.21	72.64	56.29	81.11	62.86	87.11	67.51	91.88	71.2
		CRISPRPred	90.2873	45.83	41.38	57.27	51.71	67.42	60.88	78.33	70.73	84.7	76.47

## Sheet: Table S2
	Supplementar Table S2: Table: Prediction Accuracies of machine learning models on the original test data at different lengths of k-mers
K = 3								K = 6
Model	Genus	Family	Order	Class	Phylum	Domain		Model	Genus	Family	Order	Class	Phylum	Domain
Decision Tree (DT)	30.1642	35.4993	42.4077	51.2312	60.8755	95.1436		Decision Tree (DT)	20.9986	26.1286	33.6525	43.9808	58.2763	94.3228
Gaussian Naive Bayes (GNB)	22.6402	30.2326	34.8153	41.5869	50.5472	96.1696		Gaussian Naive Bayes (GNB)	19.972	27.017	31.805	39.329	42.407	96.169
K-Nearest Neighbor (KNN)	40.3557	51.1628	59.0971	67.9891	75.9234	96.58		K-Nearest Neighbor (KNN)	40.492	52.462	60.6703	69.015	76.128	95.485
Linear SVM (SVM)	3.9672	4.7196	6.7031	12.7223	19.0834	96.1696		Linear SVM (SVM)	41.9973	52.736	62.7907	73.9398	80.3694	95.6224
Random Forest Classifier (RF)	39.6717	51.1628	57.5239	62.1751	67.7155	95.896		Random Forest Classifier (RF)	31.942	38.987	45.417	51.504	55.677	95.69
XGBoost (XGB)	31.2585	38.7141	45.0068	52.1888	59.5075	95.2804		XGBoost (XGB)	30.574	37.551	44.049	49.931	55.403	95.4172
Multi-layer perceptron (MLP)	3.96717	4.71956	6.70315	12.7223	19.0834	96.1696		Multi-layer perceptron (MLP)	40.492	54.172	62.448	71.871	76.138	95.554
Logistic Regression (LR)	38.9877	51.2312	59.0287	63.9535	69.357	95.3488		Logistic Regression (LR)	45.006	58.002	64.911	72.571	77.359	96.169
K = 4								K = 7
Model	Genus	Family	Order	Class	Phylum	Domain		Model	Genus	Family	Order	Class	Phylum	Domain
Decision Tree (DT)	28.3174	34.1997	39.3981	50.8208	58.0711	95.2804		Decision Tree (DT)	17.8523	22.5034	28.7278	40.8345	51.7784	92.0657
Gaussian Naive Bayes (GNB)	23.7346	33.9261	39.1929	47.5376	50.5472	96.1696		Gaussian Naive Bayes (GNB)	10.1231	11.9015	13.8167	19.699	21.8878	96.1696
K-Nearest Neighbor (KNN)	43.7756	53.8304	63.3379	70.4514	77.565	96.7852		K-Nearest Neighbor (KNN)	39.1929	51.5048	56.3611	65.8003	70.6566	96.3064
Linear SVM (SVM)	11.4227	13.6799	17.3051	20.3146	23.5294	96.1696		Linear SVM (SVM)	30.5062	47.1956	53.6936	66.0055	79.7538	95.4172
Random Forest Classifier (RF)	39.1929	49.7264	56.2927	62.0383	66.4843	96.3748		Random Forest Classifier (RF)	30.5746	35.4993	43.0233	49.1108	52.5308	96.3064
XGBoost (XGB)	34.5417	43.6389	49.9316	56.2927	62.1751	96.4432		XGBoost (XGB)	30.643	37.6881	44.6648	52.5992	59.2339	95.6908
Multi-layer perceptron (MLP)	11.4227	13.6799	17.3051	20.3146	23.5294	96.1696		Multi-layer perceptron (MLP)	30.5062	47.1956	53.6936	66.0055	79.7538	95.4172
Logistic Regression (LR)	43.3653	55.2668	62.9275	69.357	76.0602	96.7852		Logistic Regression (LR)	43.2285	55.4036	62.3803	70.7934	74.6238	95.896
K = 5
Model	Genus	Family	Order	Class	Phylum	Domain
Decision Tree (DT)	22.2982	27.9754	35.9781	46.3748	58.5499	93.6389
Gaussian Naive Bayes (GNB)	22.777	31.7373	37.2093	45.3488	48.0848	96.1696
K-Nearest Neighbor (KNN)	41.6553	52.5992	61.0123	69.0834	76.1286	96.1012
Linear SVM (SVM)	33.1053	43.9124	51.71	60.1915	68.3995	95.4172
Random Forest Classifier (RF)	35.7045	44.7332	50.8208	56.9767	61.5595	96.3064
XGBoost (XGB)	37.0041	44.6648	51.8468	58.6183	64.2271	95.4172
Multi-layer perceptron (MLP)	33.1053	43.9124	51.71	60.1915	68.3995	95.4172
Logistic Regression (LR)	44.2544	57.3187	64.7059	72.6402	78.7962	96.7852

## Sheet: Table S3
	Supplementar Table S3: Prediction Accuracies of machine learning models on the test data at different lengths of k-mers
K = 3								K = 6
Model	Genus	Family	Order	Class	Phylum	Domain		Model	Genus	Family	Order	Class	Phylum	Domain
Decision Tree (DT)	36.7194	41.2157	47.627	55.1207	62.6978	95.7535		Decision Tree (DT)	22.314	30.058	34.721	45.795	55.953	92.672
Gaussian Naive Bayes (GNB)	27.5604	36.0533	38.8843	45.2123	54.6211	96.7527		Gaussian Naive Bayes (GNB)	24.313	32.056	35.22	42.964	45.628	96.752
K-Nearest Neighbor (KNN)	49.1257	60.0333	65.1957	72.6894	78.9342	97.3356		K-Nearest Neighbor (KNN)	49.292	61.615	67.61	73.272	78.517	96.419
Linear SVM (SVM)	4.8293	4.9126	6.0783	12.1565	19.567	96.7527		Linear SVM (SVM)	51.1241	61.7818	69.9417	79.184	82.8476	96.7527
Random Forest Classifier (RF)	48.2931	60.5329	64.6128	68.3597	72.2731	96.7527		Random Forest Classifier (RF)	38.884	46.128	51.04	55.786	59.2	96.253
XGBoost (XGB)	38.0516	45.5454	50.2082	55.9534	62.1149	96.2531		XGBoost (XGB)	37.218	44.296	48.293	53.205	57.868	96.169
Multi-layer perceptron (MLP)	4.82931	4.91257	6.07827	12.1565	19.567	96.7527		Multi-layer perceptron (MLP)	49.292	63.53	69.109	76.184	80.014	96.253
Logistic Regression (LR)	47.4604	59.95	65.6953	69.1091	73.189	96.836		Logistic Regression (LR)	54.787	68.193	72.522	77.685	80.849	97.169
K = 4								K = 7
Model	Genus	Family	Order	Class	Phylum	Domain		Model	Genus	Family	Order	Class	Phylum	Domain
Decision Tree (DT)	34.4713	40.05	44.2132	55.3705	61.3655	95.7535		Decision Tree (DT)	21.7319	26.3114	31.3072	41.8818	52.7061	92.8393
Gaussian Naive Bayes (GNB)	28.8926	40.2165	43.7136	51.5404	54.1216	96.7527		Gaussian Naive Bayes (GNB)	12.3231	13.6553	14.4047	20.8993	22.8143	96.7527
K-Nearest Neighbor (KNN)	53.2889	63.4471	70.025	75.3539	81.0991	97.7519		K-Nearest Neighbor (KNN)	47.7102	60.5329	63.3639	71.1074	74.1882	97.2523
Linear SVM (SVM)	13.9051	15.6536	18.3181	20.7327	23.0641	96.7527		Linear SVM (SVM)	37.1357	55.6203	59.8668	69.6087	81.7652	96.6694
Random Forest Classifier (RF)	47.7102	59.0341	63.2806	67.6103	71.4405	97.5853		Random Forest Classifier (RF)	37.219	41.965	48.5429	53.4555	55.7036	97.2523
XGBoost (XGB)	42.0483	51.2906	56.453	61.199	66.2781	97.2523		XGBoost (XGB)	37.3022	44.2132	49.2923	55.7868	61.9484	96.4197
Multi-layer perceptron (MLP)	13.9051	15.6536	18.3181	20.7327	23.0641	96.7527		Multi-layer perceptron (MLP)	37.1357	55.6203	59.8668	69.6087	81.7652	96.6694
Logistic Regression (LR)	52.7893	64.6128	69.8585	74.2714	79.3505	97.7519		Logistic Regression (LR)	52.6228	65.4455	70.5246	76.4363	78.851	96.836
K = 5
Model	Genus	Family	Order	Class	Phylum	Domain
Decision Tree (DT)	27.144	32.9725	40.2165	50.3747	61.9484	94.6711
Gaussian Naive Bayes (GNB)	27.7269	37.8851	41.4654	50.1249	52.4563	96.7527
K-Nearest Neighbor (KNN)	50.7077	61.5321	67.2773	73.5221	79.1007	96.9192
Linear SVM (SVM)	40.2998	51.2073	57.4521	64.7794	71.8568	96.2531
Random Forest Classifier (RF)	43.4638	52.9559	57.2856	62.3647	66.1116	97.2523
XGBoost (XGB)	45.0458	53.0391	58.6178	64.1132	68.6928	96.4197
Multi-layer perceptron (MLP)	40.2998	51.2073	57.4521	64.7794	71.8568	96.2531
Logistic Regression (LR)	53.8718	66.8609	71.6903	77.602	82.0983	97.7519

## Sheet: Table S4
	Supplementar Table S4: Prediction of taxonomic levels using ensembled models on original test dataset
	Method	Taxonomic Level (Accuracy %)
		Genus	Family	Order	Class	Phylum
	BLASTPhage + BLASTHost	48.8	59.5	65.2	69.3	73.8
	BLASTHost + Hybrid Model	53.4	66.6	76.4	85	90.9
	BLASTPhage + Hybrid Model	51.5	64.7	75.6	84.8	90.6
	CRISPRPred + Hybrid Model	56.4	69.5	76.9	83.2	88.3
	BLASTPhage + BLASTHost + Hybrid Model	53.8	66.6	76.6	85	91
	BLASTHost + CRISPRPred + Hybrid Model	60	71.6	77.9	83.5	88.9
	BLASTPhage + CRISPRPred + Hybrid Model	60.8	73.8	80.4	86.1	91.2
	BLASTPhage + BLASTHost + CRISPRPred + Hybrid Model	61.6	74.4	80.5	85.7	91.2

## Sheet: Table S5
Supplementary Table S5: Lytic phage prediction by phageTB on ESKAPE bacteria
	Predicted Taxonomy by PhageTB			Actual Taxonomy
Bacteria	Predicted phage Genbank ID	Taxonomy	Link to taxonomy	Actual Taxonomy	Link to taxonomy
Enterococcus faecium	AB746912	› Viruses	https://www.uniprot.org/taxonomy/1230469	› Viruses	https://www.uniprot.org/taxonomy/2283014
		› Duplodnaviria		› Duplodnaviria
		› Heunggongvirae		› Heunggongvirae
		› Uroviricota		› Uroviricota
		› Caudoviricetes		› Caudoviricetes
		› Caudovirales		› Caudovirales
		› Siphoviridae		› Siphoviridae
		› unclassified Siphoviridae		› Saphexavirus
				› unclassified Saphexavirus
Staphylococcus aureus	DQ289556	Viruses	https://www.uniprot.org/taxonomy/359962	Viruses	https://www.uniprot.org/taxonomy/1007127
		› Duplodnaviria		› Duplodnaviria
		› Heunggongvirae		› Heunggongvirae
		› Uroviricota		› Uroviricota
		› Caudoviricetes		› Caudoviricetes
		› Caudovirales		› Caudovirales
		› Siphoviridae		› Herelleviridae
		› Wbetavirus		› Twortvirinae
		› unclassified Wbetavirus		› Kayvirus
				› Staphylococcus virus Sb1
Klebsiella pneumoniae	CP000711	› Viruses	https://www.uniprot.org/taxonomy/539221	› Viruses;	https://www.ncbi.nlm.nih.gov/nuccore/MG976803
		› Duplodnaviria		› Duplodnaviria;	https://www.ncbi.nlm.nih.gov/nuccore/MG972768
		› Heunggongvirae		› Heunggongvirae;	https://www.ncbi.nlm.nih.gov/nuccore/MG999954
		› Uroviricota		› Uroviricota;
		› Caudoviricetes		› Caudoviricetes;
		› Caudovirales		› Caudovirales;
		› Podoviridae		› Podoviridae;
		› Lederbergvirus		› Kuravirus;
		› unclassified Lederbergvirus		› unclassified Kuravirus
Acinetobacter baumannii	AB746912	› Viruses	https://www.uniprot.org/taxonomy/1230469	› Viruses	https://www.uniprot.org/taxonomy/2736181
		› Duplodnaviria		› Duplodnaviria
		› Heunggongvirae		› Heunggongvirae
		› Uroviricota		› Uroviricota
		› Caudoviricetes		› Caudoviricetes
		› Caudovirales		› Caudovirales
		› Siphoviridae		› Siphoviridae
		› unclassified Siphoviridae		› unclassified Siphoviridae
Pseudomonas aeruginosa	No prediction	No prediction	No prediction	› Viruses	https://www.uniprot.org/taxonomy/1862701
				› Duplodnaviria
				› Heunggongvirae
				› Uroviricota
				› Caudoviricetes
				› Caudovirales
				› Myoviridae
				› Phikzvirus
				› Pseudomonas phage phiKZ
Enterobacter	CP000711	› Viruses	https://www.uniprot.org/taxonomy/539221	Viruses;	https://www.ncbi.nlm.nih.gov/nuccore/MG976803
		› Duplodnaviria		Duplodnaviria;	https://www.ncbi.nlm.nih.gov/nuccore/MG972768
		› Heunggongvirae		Heunggongvirae;	https://www.ncbi.nlm.nih.gov/nuccore/MG999954
		› Uroviricota		Uroviricota;
		› Caudoviricetes		Caudoviricetes;
		› Caudovirales		Caudovirales;
		› Podoviridae		Podoviridae;
		› Lederbergvirus		Kuravirus;
		› unclassified Lederbergvirus		unclassified Kuravirus
